# Supplementary material for: The Assessment of Skin Homeostasis Changes after Using Different Types of Excipients in Healthy Individuals
Source: Int J Environ Res Public Health. 2022 Dec 12;19(24):16678. doi: 10.3390/ijerph192416678 (PMC9778961; doi:10.3390/ijerph192416678)
Supplement: Supplementary file 1 [file ijerph-19-16678-s001.zip]

Archive with 1 entries (1 files):
- ijerph-2047194-supplementary.pdf
